# Supplementary material for: Traditional agricultural practices and the sex ratio today
Source: PLoS One. 2018 Jan 16;13(1):e0190510. doi: 10.1371/journal.pone.0190510 (PMC5770021; doi:10.1371/journal.pone.0190510)
Supplement: S1 File — This zip file contains the underlying dataset and the STATA do-file used to replicate the results of the manuscript. (ZIP) [file pone.0190510.s009.zip]

Archive with 2 entries (2 files):
- sexratio_PlosOne.dta
- Sexratio_plosone.do
