# Supplementary material for: Traditional agricultural practices and the sex ratio today
Source: PLoS One. 2018 Jan 16;13(1):e0190510. doi: 10.1371/journal.pone.0190510 (PMC5770021; doi:10.1371/journal.pone.0190510)
Supplement: S1 File — This zip file contains the underlying dataset and the STATA do-file used to replicate the results of the manuscript. (ZIP) [file pone.0190510.s009.zip › Sexratio_plosone.do]

clear all
set more off
cd "C:\Dropbox\Sex_ratio_and_plough"

use "C:\Dropbox\Sex_ratio_and_plough\sexratio_PlosOne.dta"

xi: reg sexratio_b plow 		fertiliy inf_mortality settlement overall_0_1_CSIC_mean_ethno16 animals pol_hierarchies tropical_climate ln_income ln_income2 i.continent2 , r beta
outreg2 using Table1_PanelA.xls, bdec(3) tdec(3)  replace
pca sexratio_b sex_ratio sexratio_0to4 sexratio_5to14
predict sr_all, score
pca sexratio_0to4 sexratio_5to14
predict sr_all_r, score
xi: reg sex_ratio plow 		fertiliy inf_mortality settlement overall_0_1_CSIC_mean_ethno16 animals pol_hierarchies tropical_climate ln_income ln_income2 i.continent2 , r beta
outreg2 using Table1_PanelA.xls, bdec(3) tdec(3)  append
xi: reg sexratio_0to4 plow 	fertiliy inf_mortality settlement overall_0_1_CSIC_mean_ethno16 animals pol_hierarchies tropical_climate ln_income ln_income2 i.continent2 , r beta
outreg2 using Table1_PanelA.xls, bdec(3) tdec(3)  append
xi: reg sexratio_5to14 plow	fertiliy inf_mortality settlement overall_0_1_CSIC_mean_ethno16 animals pol_hierarchies tropical_climate ln_income ln_income2 i.continent2 , r beta
outreg2 using Table1_PanelA.xls, bdec(3) tdec(3)  append
xi: reg sr_all plow 	fertiliy inf_mortality settlement overall_0_1_CSIC_mean_ethno16 animals pol_hierarchies tropical_climate ln_income ln_income2 i.continent2 , r beta
outreg2 using Table1_PanelA.xls, bdec(3) tdec(3)  append
xi: reg sr_all_r plow	fertiliy inf_mortality settlement overall_0_1_CSIC_mean_ethno16 animals pol_hierarchies tropical_climate ln_income ln_income2 i.continent2 , r beta
outreg2 using Table1_PanelA.xls, bdec(3) tdec(3)  append


xi: ivreg2 sexratio_b (plow=plow_positive_crops plow_negative_crops) 		fertiliy inf_mortality settlement overall_0_1_CSIC_mean_ethno16 animals pol_hierarchies tropical_climate ln_income ln_income2 i.continent2 , r first
outreg2 using Table1_PanelB.xls, bdec(3) tdec(3)  replace
xi: ivreg2 sex_ratio (plow=plow_positive_crops plow_negative_crops) 		fertiliy inf_mortality settlement overall_0_1_CSIC_mean_ethno16 animals pol_hierarchies tropical_climate ln_income ln_income2 i.continent2 , r first
outreg2 using Table1_PanelB.xls, bdec(3) tdec(3)  append
su sex_ratio plow if e(sample)==1
xi: ivreg2 sexratio_0to4 (plow=plow_positive_crops plow_negative_crops) 	fertiliy inf_mortality settlement overall_0_1_CSIC_mean_ethno16 animals pol_hierarchies tropical_climate ln_income ln_income2 i.continent2 , r first
outreg2 using Table1_PanelB.xls, bdec(3) tdec(3)  append
su sexratio_0to4 plow if e(sample)==1
xi: ivreg2 sexratio_5to14 (plow=plow_positive_crops plow_negative_crops) 	fertiliy inf_mortality settlement overall_0_1_CSIC_mean_ethno16 animals pol_hierarchies tropical_climate ln_income ln_income2 i.continent2 , r first
outreg2 using Table1_PanelB.xls, bdec(3) tdec(3)  append
su sexratio_5to14 plow if e(sample)==1
xi: ivreg2 sr_all (plow=plow_positive_crops plow_negative_crops) 	fertiliy inf_mortality settlement overall_0_1_CSIC_mean_ethno16 animals pol_hierarchies tropical_climate ln_income ln_income2 i.continent2 , r first
outreg2 using Table1_PanelB.xls, bdec(3) tdec(3)  append
su sexratio_5to14 plow if e(sample)==1
xi: ivreg2 sr_all_r (plow=plow_positive_crops plow_negative_crops) 	fertiliy inf_mortality settlement overall_0_1_CSIC_mean_ethno16 animals pol_hierarchies tropical_climate ln_income ln_income2 i.continent2 , r first
outreg2 using Table1_PanelB.xls, bdec(3) tdec(3)  append
su sexratio_5to14 plow if e(sample)==1

xi: reg sexratio_5to14 plow	fertiliy inf_mortality settlement overall_0_1_CSIC_mean_ethno16 animals pol_hierarchies tropical_climate ln_income ln_income2 i.continent2 , r beta
avplot plow, mlabel(isocode)
